# Supplementary material for: Predicting technological innovation in new energy vehicles based on an improved radial basis function neural network for policy synergy
Source: PLoS One. 2022 Aug 25;17(8):e0271316. doi: 10.1371/journal.pone.0271316 (PMC9409568; doi:10.1371/journal.pone.0271316)
Supplement: S1 Data — (XLS) [file pone.0271316.s001.xls]

## Sheet: data of Figure 3
year/quarter	2012.01	2012.02	2012.03	2012.04	2013.01	2013.02	2013.03	2013.04	2014.01	2014.02	2014.03	2014.04	2015.01	2015.02	2015.03	2015.04	2016.01	2016.02	2016.03	2016.04	2017.01	2017.02	2017.03	2017.04	2018.01	2018.02	2018.03	2018.04	2019.01	2019.02	2019.03	2019.04	2020.01	2020.02	2020.03	2020.04
synergy degree of planning and infrastructure policies	0.012886	0.0149948	0.0143883	0.0155448	0.0134141	0.0169447	0.0171177	0.0180157	0.0151946	0.0175144	0.0267867	0.0329025	0.0240954	0.0264152	0.0385523	0.0419265	0.0402105	0.0404594	0.0406589	0.0436441	0.0376108	0.0386652	0.0409714	0.0337027	0.028293	0.0304655	0.0305461	0.0309722	0.0279788	0.0290193	0.030118	0.0312752	0.0276429	0.0290946	0.0253806	0.0242051
synergy degree of planning and technology policies	0.0354842	0.0378628	0.038556	0.0396436	0.0355796	0.0364247	0.0379787	0.0386097	0.0327976	0.0372188	0.0383726	0.0393191	0.0354305	0.0377995	0.0393883	0.0431799	0.0362113	0.0321211	0.0364472	0.0381824	0.0357149	0.0416298	0.0446187	0.0453521	0.0375723	0.0422523	0.0430078	0.0431222	0.0363763	0.0382804	0.0385108	0.0406781	0.0354747	0.03846	0.0339606	0.0329943
synergy degree of planning and fiscal policies	0.0184927	0.0207597	0.0215259	0.0215259	0.0199046	0.0176376	0.0185617	0.0208286	0.0188064	0.0216073	0.0332588	0.0350723	0.0269194	0.028733	0.0367448	0.0397046	0.036386	0.038386	0.0394601	0.0398334	0.0379752	0.0400919	0.0437145	0.0478432	0.0384892	0.0430378	0.042951	0.0431466	0.0369624	0.0387541	0.03761	0.03761	0.0326613	0.0348466	0.0322489	0.030378
synergy degree of technology and infrastructure policies	0.0221149	0.0231149	0.0219006	0.0240059	0.0218467	0.02534	0.026521	0.0277719	0.0267101	0.0275864	0.0292661	0.031913	0.0290586	0.0290586	0.0306692	0.0404836	0.0351821	0.0394476	0.0431027	0.0430808	0.0386849	0.0432304	0.0452029	0.0470985	0.0432483	0.0495266	0.046404	0.0488153	0.0345637	0.0352201	0.0415292	0.0435529	0.0311473	0.0378346	0.0320631	0.0297206
synergy degree of infrastructure and fiscal policies	0.0170172	0.0184553	0.0184629	0.0188629	0.0167292	0.0146748	0.0170692	0.0183018	0.0174918	0.0171842	0.0206	0.0288871	0.0181608	0.0191608	0.0219391	0.036446	0.0298991	0.044008	0.0484712	0.0486917	0.0314584	0.036173	0.0371084	0.0403283	0.0383034	0.042043	0.0392926	0.0447405	0.0275523	0.0288817	0.0290747	0.0290747	0.032937	0.0428713	0.0388754	0.032443
synergy degree of technology and fiscal policies	0.0214481	0.0240122	0.0268976	0.0268976	0.0252686	0.0260636	0.0263304	0.027856	0.0250773	0.0257889	0.0270945	0.029851	0.0261932	0.0278984	0.0292395	0.0316675	0.0270205	0.0301427	0.031496	0.03137	0.0284362	0.031509	0.031991	0.0357025	0.0296359	0.0413626	0.0395775	0.0395395	0.0354016	0.0373631	0.0383024	0.0393024	0.0368528	0.0371389	0.0352653	0.0344559

## Sheet: data of Figure 6
year/quarter	2012.01	2012.02	2012.03	2012.04	2013.01	2013.02	2013.03	2013.04	2014.01	2014.02	2014.03	2014.04	2015.01	2015.02	2015.03	2015.04	2016.01	2016.02	2016.03	2016.04	2017.01	2017.02	2017.03	2017.04	2018.01	2018.02	2018.03	2018.04	2019.01	2019.02	2019.03	2019.04	2020.01	2020.02	2020.03	2020.04
synergy degree of planning, infrastructure and fiscal policies	0.00244694	0.00289236	0.00293848	0.00302223	0.00247265	0.00229025	0.00267245	0.00289644	0.00238926	0.00264155	0.00386061	0.00581616	0.00311281	0.00355177	0.00488175	0.00770717	0.00608261	0.00798779	0.00898756	0.00957652	0.00586201	0.00687995	0.00746257	0.00726502	0.00600519	0.00677803	0.00661126	0.00740049	0.00472793	0.00512931	0.00485895	0.00496919	0.00584421	0.0073728	0.00637399	0.0053182
synergy degree of planning, technology and fiscal policies	0.00673815	0.00730337	0.00787418	0.00770756	0.00655846	0.00492316	0.0059293	0.00620739	0.00515722	0.00561341	0.00553042	0.00695042	0.00457715	0.0050825	0.00498761	0.00793757	0.00547766	0.00634158	0.00805657	0.00837809	0.00556651	0.00751512	0.00812689	0.0097762	0.00797472	0.00940039	0.00930841	0.0103036	0.00614696	0.00676627	0.00621298	0.00646318	0.00749999	0.00746063	0.00852874	0.0072493
synergy degree of planning, technology and infrastructure policies	0.00317993	0.00362262	0.00348561	0.00384625	0.00322904	0.00395474	0.00415229	0.00439518	0.00364841	0.00424058	0.00548471	0.00642539	0.00498073	0.0053865	0.00682433	0.008561	0.00715736	0.00716004	0.00799212	0.00847298	0.00720861	0.00834175	0.00909038	0.00848466	0.00678045	0.00798451	0.00780781	0.00807448	0.00591088	0.006255	0.00694034	0.00744369	0.00552664	0.00650661	0.00525704	0.00487193
synergy degree of infrastructure, technology and fiscal policies	0.00419943	0.00445864	0.00447269	0.00466725	0.00402705	0.00342495	0.00414051	0.0044665	0.0042	0.00416064	0.00421795	0.00564124	0.00375399	0.00390721	0.00390721	0.00744193	0.00532197	0.00778801	0.00952774	0.0094529	0.00602942	0.00780406	0.0082333	0.0101527	0.00917945	0.0110188	0.0100435	0.0116639	0.00593109	0.00622535	0.00669992	0.00691996	0.0065851	0.00958758	0.00805219	0.00653004

## Sheet: data of Figure 4
year/quarter	2012.01	2012.02	2012.03	2012.04	2013.01	2013.02	2013.03	2013.04	2014.01	2014.02	2014.03	2014.04	2015.01	2015.02	2015.03	2015.04	2016.01	2016.02	2016.03	2016.04	2017.01	2017.02	2017.03	2017.04	2018.01	2018.02	2018.03	2018.04	2019.01	2019.02	2019.03	2019.04	2020.01	2020.02	2020.03	2020.04
pateng number	352	600	602	763	423	615	713	748	452	557	812	1289	768	847	1198	2067	1318	1950	2389	2445	1797	2473	2790	3567	2520	3483	3166	3544	1693	2244	2470	2819	1487	2196	1782	1023
